# Supplementary material for: Digital Twin Modeling for Landslide Risk Scenarios in Mountainous Regions
Source: Sensors (Basel). 2026 Jan 8;26(2):421. doi: 10.3390/s26020421 (PMC12845812; doi:10.3390/s26020421)
Supplement: Supplementary file 1 [file sensors-26-00421-s001.zip]

Archive with 82 entries (79 files):
- Supplementary Materials/
- Supplementary Materials/Instructions.doc
- Supplementary Materials/Materials in Sensitivity Analysis/
- Supplementary Materials/Materials in Sensitivity Analysis/Experiment on Poisson's Ratio/
- Supplementary Materials/Materials in Sensitivity Analysis/Experiment on Poisson's Ratio/0.35Poisson's Ratio40°.png
- Supplementary Materials/Materials in Sensitivity Analysis/Experiment on Poisson's Ratio/0.35Poisson's Ratio80°.jpg
- Supplementary Materials/Materials in Sensitivity Analysis/Experiment on Poisson's Ratio/0.3Poisson's Ratio40°.png
- Supplementary Materials/Materials in Sensitivity Analysis/runtime log.docx
- Supplementary Materials/Moisture-dependent parameters in rainfall-triggered slope instability.xlsx
- Supplementary Materials/por40.png
- Supplementary Materials/por45.png
- Supplementary Materials/por50.png
- Supplementary Materials/por55.png
- Supplementary Materials/por60.png
- Supplementary Materials/por65.png
- Supplementary Materials/por70.png
- Supplementary Materials/por75.png
- Supplementary Materials/por80.png
- Supplementary Materials/S1140.png
- Supplementary Materials/S1145.png
- Supplementary Materials/S1150.png
- Supplementary Materials/S1155.png
- Supplementary Materials/S1160.png
- Supplementary Materials/S1165.png
- Supplementary Materials/S1170.png
- Supplementary Materials/S1175.png
- Supplementary Materials/S1180.png
- Supplementary Materials/S2240.png
- Supplementary Materials/S2245.png
- Supplementary Materials/S2250.png
- Supplementary Materials/S2255.png
- Supplementary Materials/S2260.png
- Supplementary Materials/S2265.png
- Supplementary Materials/S2270.png
- Supplementary Materials/S2275.png
- Supplementary Materials/S2280.png
- Supplementary Materials/S3340.png
- Supplementary Materials/S3345.png
- Supplementary Materials/S3350.png
- Supplementary Materials/S3355.png
- Supplementary Materials/S3360.png
- Supplementary Materials/S3365.png
- Supplementary Materials/S3370.png
- Supplementary Materials/S3375.png
- Supplementary Materials/S3380.png
- Supplementary Materials/SM40.png
- Supplementary Materials/SM45.png
- Supplementary Materials/SM50.png
- Supplementary Materials/SM55.png
- Supplementary Materials/SM60.png
- Supplementary Materials/SM65.png
- Supplementary Materials/SM70.png
- Supplementary Materials/SM75.png
- Supplementary Materials/SM80.png
- Supplementary Materials/SMH40.png
- Supplementary Materials/SMH45.png
- Supplementary Materials/SMH50.png
- Supplementary Materials/SMH55.png
- Supplementary Materials/SMH60.png
- Supplementary Materials/SMH65.png
- Supplementary Materials/SMH70.png
- Supplementary Materials/SMH75.png
- Supplementary Materials/SMH80.png
- Supplementary Materials/Time-series data of simulated paradigmatic stress for slope failure instability.xlsx
- Supplementary Materials/U40.png
- Supplementary Materials/U45.png
- Supplementary Materials/U50.png
- Supplementary Materials/U55.png
- Supplementary Materials/U60.png
- Supplementary Materials/U65.png
- Supplementary Materials/U70.png
- Supplementary Materials/U75.png
- Supplementary Materials/U80.png
- Supplementary Materials/UH40.png
- Supplementary Materials/UH45.png
- Supplementary Materials/UH50.png
- Supplementary Materials/UH55.png
- Supplementary Materials/UH60.png
- Supplementary Materials/UH65.png
- Supplementary Materials/UH70.png
- Supplementary Materials/UH75.png
- Supplementary Materials/UH80.png
