# Supplementary material for: Digital Twin Modeling for Landslide Risk Scenarios in Mountainous Regions
Source: Sensors (Basel). 2026 Jan 8;26(2):421. doi: 10.3390/s26020421 (PMC12845812; doi:10.3390/s26020421)
Supplement: Supplementary file 1 [file sensors-26-00421-s001.zip › Supplementary Materials/Moisture-dependent parameters in rainfall-triggered slope instability.xlsx]

## Sheet: Sheet1
0.273855	0.080014			-400	0.080014
0.291533	0.080017			-380	0.080017
0.310874	0.080021			-360	0.080021
0.332063	0.080025			-340	0.080025
0.355304	0.080031			-320	0.080031
0.380815	0.080039			-300	0.080039
0.408813	0.08005			-280	0.08005
0.439592	0.080065			-260	0.080065
0.473339	0.080086			-240	0.080086
0.510292	0.080117			-220	0.080117
0.550626	0.080163			-200	0.080163
0.594431	0.080235			-180	0.080235
0.641653	0.080355			-160	0.080355
0.692013	0.080566			-140	0.080566
0.744902	0.080971			-120	0.080971
0.79924	0.081836			-100	0.081836
0.853322	0.084001			-80	0.084001
0.904647	0.090868			-60	0.090868
0.949753	0.123317			-40	0.123317
0.983977	0.409885			-20	0.409885
1	1			0	1
