# Supplementary material for: Digital Twin Modeling for Landslide Risk Scenarios in Mountainous Regions
Source: Sensors (Basel). 2026 Jan 8;26(2):421. doi: 10.3390/s26020421 (PMC12845812; doi:10.3390/s26020421)
Supplement: Supplementary file 1 [file sensors-26-00421-s001.zip › Supplementary Materials/Time-series data of simulated paradigmatic stress for slope failure instability.xlsx]

## Sheet: Sheet1
post-buckling	2	4	6	8	10	12	14	16	18	20
40°	1.7826	1.7826	1.7826	3.354	3.354	4.9255	4.9255	4.9255	3.354	1.7826
45°	3.1415	3.1415	3.1415	4.761	4.761	4.761	4.761	4.761	3.1415	1.52205
50°	7.9925	7.9925	7.9925	6.352	6.352	6.352	6.352	4.7115	3.071	1.4307
55°	9.643	7.9885	7.9885	7.9885	7.9885	6.334	6.334	4.6795	3.025	1.3705
60°	9.6765	9.6765	9.6765	8.0115	8.0115	8.0115	6.3485	4.6855	2.888	1.36035
65°	9.68	9.68	9.68	9.68	8.0205	8.0205	6.3615	4.7025	3.0435	1.38425
70°	11.34	9.671	9.671	9.671	9.671	8.023	6.363	4.7035	3.044	1.3842
75°	13	13	11.34	9.679	9.679	8.018	6.3585	4.699	3.0395	1.38025
80°	14.84	13.16	11.48	9.7975	9.7975	8.114	6.432	4.7495	3.067	1.3847
pre-buckling	2	4	6	8	10	12	14	16	18	20
40°	6.536	5.02	5.02	5.02	5.02	5.02	5.02	5.02	3.5045	1.989
45°	6.485	6.485	6.485	6.485	4.9315	4.9315	4.9315	4.9315	3.3785	1.8255
50°	9.559	7.678	7.678	6.398	6.398	6.398	6.398	4.818	3.238	1.65815
55°	11.175	9.588	8.003	8.003	8.003	6.4175	6.4175	4.832	4.039	1.6601
60°	11.195	9.606	9.606	9.606	8.018	8.018	6.4295	4.841	3.253	1.66475
65°	11.205	9.6145	9.6145	9.6145	8.024	8.024	6.4345	4.845	3.225	1.66515
70°	12.785	11.195	9.6075	9.6075	9.6075	8.0205	6.431	4.8415	3.2525	1.6633
75°	14.37	12.785	11.195	9.6045	9.6045	8.0145	6.4255	4.8365	3.2475	1.6586
80°	14.77	13.13	11.49	9.8535	9.8535	8.2185	6.5815	4.9445	3.308	1.67125
